# Supplementary material for: Evaluation of the Insertion Depth of the iStent Inject W and Its Association with Surgical Outcomes Using Automated Gonioscopy
Source: J Clin Med. 2025 Oct 24;14(21):7547. doi: 10.3390/jcm14217547 (PMC12609222; doi:10.3390/jcm14217547)
Supplement: Supplementary file 1 [file jcm-14-07547-s001.zip]

Archive with 1 entries (1 files):
- jcm-3917286-supplementary.xlsx
