# Supplementary material for: Evaluation of the Insertion Depth of the iStent Inject W and Its Association with Surgical Outcomes Using Automated Gonioscopy
Source: J Clin Med. 2025 Oct 24;14(21):7547. doi: 10.3390/jcm14217547 (PMC12609222; doi:10.3390/jcm14217547)
Supplement: Supplementary file 1 [file jcm-14-07547-s001.zip › jcm-3917286-supplementary.xlsx]

## Sheet: 解析データ 
																					iStent1				iStent2				iStent1 reproducibility		iStent2 reproducibility
P-N	Eye-N	Age	Sex	Side	Type of glaucoma	corrected visual acuity (logMAR)	S (diopter)	Mean deviation (dB)	PreIOP (mmHg)	Pre score	1MIOP	1Mscore	3MIOP	3MScore	6MIOP	6Mscore	9MIOP	9MScore	12MIOP	12MScore	deep	High	PAS	Cleft	deep	High	PAS	Cleft	deep	high	deep	high
1	1	52	F	L	POAG	0.2	-12.5	-1.43	17	1	11	0	11	0	11	0	13	1	15	0	1	2	0	0	2	2	0	0	1	2	2	2
2	2	71	M	R	POAG	0.2	-18	-9.33	11	4	9	0	8	0	14	0	14	0	10	0	2	2	0	0	2	2	0	0	2	2	2	2
3	3	76	M	R	POAG	-0.1	2.25	-	13	3	15	1	16	1	10	1	13	1	13	1	1	2	1	0	1	4	1	0	1	2	1	4
4	4	72	M	R	POAG	0.5	1	-14.07	33	5	24	5	18	5	18	5	20	5	20	5	2	2	0	1	1	1	0	0	2	2	1	1
5	5	69	F	R	POAG	0.2	-4	-9.75	14	4	13	2	-	2	17	2	-	2	18	2	2	1	0	0	1	3	0	0	2	1	1	2
5	6	69	F	L	POAG	0.2	-6	-7.95	14	4	13	2	-	2	17	2	-	2	18	2	1	2	0	0	1	2	0	0	1	2	1	2
6	7	73	F	L	POAG	0.1	3.5	-12.51	13	5	12	3	13	3	14	4	14	2	13	2	1	3	0	0	1	3	0	0	1	3	1	3
7	8	71	M	L	POAG	0.2	-3.5	-19.25	19	2	19	1	18	2	18	2	-	-	18	2	1	1	0	0	2	2	0	0	1	1	2	2
8	9	72	M	R	POAG	0.2	-2	-20.73	18	2	12	1	16	1	15	1	16	1	13	1	1	3	0	0	2	3	0	0	1	3	2	2
9	10	67	F	R	PEG	0.2	0.75	-20.01	16	5	10	3	10	3	12	3	-	-	18	3	1	1	0	0	1	2	0	0	1	1	2	2
10	11	50	M	L	POAG	-0.2	-9.25	-14.13	15	3	12	2	12	2	12	3	14	3	11	3	2	2	0	0	1	2	0	0	2	2	1	2
11	12	82	F	R	POAG	0.5	0.75	-22.75	13	2	10	0	10	0	10	0	9	0	10	0	2	2	0	0	1	4	0	0	2	2	1	3
11	13	82	F	L	PEG	1	-	-	13	5	1	5	16	5	15	5	11	5	10	5	1	1	0	0	1	1	0	0	1	1	1	2
12	14	58	F	R	POAG	0.4	-17	-10.17	22	4	19	4	19	4	19	4	15	4	16	4	1	2	1	0	1	2	0	0	1	2	1	2
12	15	58	F	L	POAG	1	-19	-17.82	22	4	19	4	19	4	19	4	19	4	16	4	2	1	1	0	2	1	0	0	2	2	2	2
13	16	58	M	R	POAG	-0.1	-5.25	-13.75	12	6	8	4	12	4	17	4	-	-	14	4	2	2	1	1	1	3	1	0	2	2	1	3
13	17	58	M	L	POAG	0.1	-6.5	-17.35	12	6	10	4	12	4	16	4	-	-	13	4	1	4	0	0	2	2	0	0	1	4	2	3
14	18	67	M	L	PEG	0.2	1.25	-30.78	14	4	13	3	14	3	12	3	-	-	12	3	1	1	1	0	1	1	1	0	1	1	1	1
15	19	62	M	R	POAG	0.2	-7	-10.66	17	2	13	1	14.2	1	17	1	9	1	12	1	1	1	0	0	1	2	0	0	1	2	1	2
16	20	56	M	R	POAG	0.2	-2.5	-13.18	14	4	11	3	10	3	13	3	-	-	13	3	1	2	0	0	1	4	0	0	1	2	1	3
17	21	81	F	R	POAG	0	3.75	-23.41	18	3	19	3	12	3	16	3	16	3	18	3	1	1	1	0	1	1	0	0	2	2	1	2
18	22	78	M	R	POAG	0.1	-2.5	-5.45	15	1	12	0	12	1	12	0	-	-	12	0	1	2	0	0	2	2	0	0	1	2	2	3
18	23	78	M	L	POAG	0.1	-2.75	-3.54	15	1	16	1	14	1	12	0	-	-	12	0	2	1	0	0	1	3	0	0	2	2	1	3
19	24	75	F	R	POAG	0.1	1.5	-14.79	10	3	11	3	11	3	8	3	10	2	10	2	1	2	0	0	1	2	0	0	1	2	1	2
19	25	75	F	L	POAG	0.2	0	-14.48	10	3	12	3	12	3	8	3	10	2	11	2	1	3	0	0	1	2	0	0	1	2	1	2
20	26	68	F	L	POAG	0.2	-11	-14.72	14	5	14	5	11	5	8	5	9	5	9	5	1	1	0	0	2	2	0	1	1	1	2	2
21	27	76	M	R	POAG	0.1	-0.5	-	10	5	11	5	10	5	10	5	11	5	6	5	1	2	0	0	1	2	0	0	1	3	1	2
22	28	76	M	R	POAG	0.2	0.5	1.89	14	3	9	2	9	2	10	2	10	2	11	2	1	1	0	0	1	2	0	0	1	1	1	2
23	29	58	F	L	POAG	0.8	-2	-11.46	16	5	15	0	11	0	13	0	11	0	11	0	1	1	0	0	1	1	0	0	1	1	1	2
24	30	81	F	R	POAG	0.2	3	0.15	16	1	11	0	13	0	14	0	10	0	8	0	1	2	0	0	1	2	0	1	1	2	1	2
24	31	81	F	L	POAG	0.2	3	-0.69	14	1	12	0	13	0	14	0	10	0	8	0	2	2	0	0	1	1	0	0	2	2	1	1
25	32	50	M	L	POAG	-0.1	-9	-6.5	19	4	14	5	15	5	14	5	12	5	12	5	2	1	0	1	2	2	0	1	2	2	2	2
26	33	71	F	R	POAG	0.1	-10	-4.45	17	1	10	2	12	2	12	2	12	2	12	2	1	1	0	0	1	2	0	0	1	1	1	2
27	34	82	F	L	POAG	0	2.75	-1.81	17	1	10	0	11	0	10	0	11	0	13	0	1	2	0	0	2	2	0	0	1	2	2	2
28	35	73	M	R	POAG	0.1	-2.75	-6.04	9	5	8	5	8	5	9	5	7	5	7	5	2	2	0	1	2	2	0	1	2	2	2	2
28	36	73	M	L	POAG	0.3	-2.5	-	11	4	7	4	10	4	8	4	9	4	6	4	2	1	0	0	2	1	0	0	2	1	2	2
29	37	60	F	R	POAG	0.2	-8.75	-24.55	8	5	7	5	7	5	7	5	8	5	8	5	2	2	0	1	2	2	0	1	2	2	2	2
29	38	60	F	L	POAG	1	-8.5	-30.27	9	5	6	5	7	5	8	5	8	5	8	5	2	1	0	1	2	2	0	1	2	2	2	2
30	39	56	F	R	POAG	0.7	-10.5	-11.56	12	2	12	2	10	2	11	2	12	2	11	2	1	2	0	0	1	2	0	0	1	2	1	2
31	40	56	F	L	POAG	0	-10		11	1	13	2	10	2	9	2	11	2	9	2	1	2	0	0	2	2	0	1	1	2	2	2
32	41	61	M	L	POAG	0.8	-1	-22.97	13	2	10	2	10	2	7	2	10	2	9	2	2	1	0	1	2	1	0	1	2	2	2	2
